# Supplementary material for: Daytime driving decreases amphibian roadkill
Source: PeerJ. 2018 Aug 3;6:e5385. doi: 10.7717/peerj.5385 (PMC6078066; doi:10.7717/peerj.5385)
Supplement: Supplemental Information 2 — The abbreviations of environmental factors are as followlling: mean daytime temperature (DT, °C), mean night temperature (NT, °C), mean daytime humidity (DH, %), mean night humidity (NH, %), daily precipitation (DP, millimetres), mean daily traffic volume (MDT) and mean nightly traffic volume (MNT). [file peerj-06-5385-s002.xls]

## Sheet: Road-kill data and factors
Supplemental materials 2-Road-kill data of amphibian and various environmental factors in Wanglang NNR.The abbreviations of environmental factors are as followlling: mean daytime temperature (DT, °C), mean night-time temperature (NT, °C), mean daytime humidity (DH, %) , mean night-time humidity (NH, %) , daily precipitation (DP, millimetres) , mean daily traffic volume (MDT) and mean nightly traf…
Date	road-kill data	MDT	MNT	DP	DT	DH	NT	NH
2017-04-03	2	196	4	7.5	8.17	93.05	4.89	100
2017-04-04	0	90	3	0	11.48	83.01	8.98	96.53
2017-04-05	5	30	5	0	11.81	82.68	9.05	96.63
2017-04-06	2	50	5	0	13	72.17	9	94.24
2017-04-07	7	33	10	0	11.73	88.34	9.28	99.26
2017-04-08	8	57	5	9.8	12.21	93.54	9.51	99.95
2017-05-08	0	28	1	0	17.6	77.85	10.08	95.79
2017-05-09	1	58	1	0.2	16.23	82.99	11.18	97.07
2017-05-10	0	55	1	17.3	12.32	77.94	9.21	100
2017-05-11	1	46	2	0.3	16.15	90.22	9.82	97.74
2017-05-12	0	33	2	0	17.15	79.72	12.01	93.13
2017-05-13	5	60	4	12.5	13.76	79.13	9.89	100
2017-06-24	5	116	8	0.2	16.64	86.06	13.28	86.76
2017-06-25	0	80	2	0	17.41	79.38	14.99	84.77
2017-06-26	0	60	5	0	17.71	77.38	14.38	85.77
2017-06-27	7	68	1	1.3	16.15	88.08	14.07	90.13
2017-06-28	0	38	0	6.9	18.48	85.22	13.99	91.17
2017-06-29	1	51	9	1.2	17.39	85.52	12.57	90.45
2017-07-16	2	33	3	12	22.97	79.84	15.11	88.51
2017-07-17	0	19	2	0	22.62	80.52	16.81	88.32
2017-07-18	3	30	3	0.7	23.28	83.2	15.91	90.26
2017-07-19	0	36	0	0	24.57	86.92	19.04	82.89
2017-07-20	7	39	6	0	22.62	83.42	18.24	80.86
2017-07-21	0	23	0	0	24.16	78.91	17.89	85.36
2017-08-06	0	58	0	0	21.68	79.86	17.9	89.36
2017-08-07	2	33	2	13.1	17.09	93.62	14.51	91.77
2017-08-08	0	25	0	0	19.97	84.12	16.54	88.83
2017-08-09	1	14	1	0.1	18.85	84.54	14.53	86.51
2017-08-10	0	38	1	0	17.34	86.1	15.19	89.51
2017-08-11	10	16	2	0	17.66	88.49	14.38	92.11
2017-09-22	1	16	1	0	14.35	90.08	12.38	95.56
2017-09-23	0	17	0	1.1	14.88	92.81	13.27	93.67
2017-09-24	2	25	1	18.8	15.83	92.65	14.09	93.07
2017-09-25	2	21	1	13.5	16.07	94.86	14.52	93.47
2017-09-26	1	32	3	27.7	14.66	96.16	12.18	96.62
2017-09-27	0	19	0	0.1	13.4	93.83	12.08	94.49
2017-10-13	3	46	1	1	9.87	93.16	8.61	94.85
2017-10-14	0	34	1	2.6	10.31	94.02	8.5	93.3
2017-10-15	0	38	0	1.5	8.99	95.92	7.94	93.55
2017-10-16	0	36	1	0.5	9.49	93.99	7.31	93.5
2017-10-17	0	55	0	1.4	10.03	93.7	8.45	94.03
2017-10-18	0	40	0	3.2	10.7	95.02	8.26	93.92
